# Supplementary material for: Expression of Human Mutant Preproinsulins Induced Unfolded Protein Response, Gadd45 Expression, JAK-STAT Activation, and Growth Inhibition in Drosophila
Source: Int J Mol Sci. 2021 Nov 7;22(21):12038. doi: 10.3390/ijms222112038 (PMC8584581; doi:10.3390/ijms222112038)
Supplement: Supplementary file 1 [file ijms-22-12038-s001.zip]

Archive with 1 entries (1 files):
- ijms-1416234-supplementary.pdf
